# Supplementary material for: RCD1 Promotes Salt Stress Tolerance in Arabidopsis by Repressing ANAC017 Activity
Source: Int J Mol Sci. 2023 Jun 6;24(12):9793. doi: 10.3390/ijms24129793 (PMC10298584; doi:10.3390/ijms24129793)
Supplement: Supplementary file 1 [file ijms-24-09793-s001.zip]

Archive with 2 entries (2 files):
- Supplemental Data Fugures 1-5.pdf
- Supplemental Data S1-3.xlsx
